# Supplementary material for: Impact of Antifibrotic Treatment on Postoperative Complications in Patients with Interstitial Lung Diseases Undergoing Lung Transplantation: A Systematic Review and Meta-Analysis
Source: J Clin Med. 2023 Jan 13;12(2):655. doi: 10.3390/jcm12020655 (PMC9865259; doi:10.3390/jcm12020655)
Supplement: Supplementary file 1 [file jcm-12-00655-s001.zip]

Archive with 1 entries (1 files):
- jcm-2042815-supplementary.pdf
